# Supplementary material for: Durable, Photostable Omniphobic Synthetic Leather Surfaces with Anti-Biofouling Properties for Hygienic Applications
Source: Polymers (Basel). 2024 Jul 11;16(14):1983. doi: 10.3390/polym16141983 (PMC11281141; doi:10.3390/polym16141983)
Supplement: Supplementary file 1 [file polymers-16-01983-s001.zip]

Archive with 1 entries (1 files):
- polymers-3052124-supplementary.pdf
